# Supplementary material for: Framework of Methodology to Assess the Link between A Posteriori Dietary Patterns and Nutritional Adequacy: Application to Pregnancy
Source: Metabolites. 2022 Apr 27;12(5):395. doi: 10.3390/metabo12050395 (PMC9148035; doi:10.3390/metabo12050395)
Supplement: Supplementary file 1 [file metabolites-12-00395-s001.zip]

Archive with 1 entries (1 files):
- Metabolite templates-Supplementary Material -Tsakoumaki et al..pdf
